# Supplementary material for: Relationship Between Serum Myostatin and Endothelial Function in Non-Dialysis Patients with Chronic Kidney Disease
Source: Diseases. 2024 Dec 13;12(12):328. doi: 10.3390/diseases12120328 (PMC11726979; doi:10.3390/diseases12120328)
Supplement: Supplementary file 1 [file diseases-12-00328-s001.zip]

Archive with 1 entries (1 files):
- diseases-3347263-supplementary.pdf
